# Supplementary material for: Communicating Electronic Adherence Data to Physicians—Consensus-Based Development of a Compact Reporting Form
Source: Int J Environ Res Public Health. 2021 Sep 29;18(19):10264. doi: 10.3390/ijerph181910264 (PMC8507897; doi:10.3390/ijerph181910264)
Supplement: Supplementary file 1 [file ijerph-18-10264-s001.zip]

Archive with 1 entries (1 files):
- ijerph-1360242-supplementary.pdf
